# Supplementary material for: Inhibitory Effects of Shikonin Dispersion, an Extract of Lithospermum erythrorhizon Encapsulated in β-1,3-1,6 Glucan, on Streptococcus mutans and Non-Mutans Streptococci
Source: Int J Mol Sci. 2024 Jan 16;25(2):1075. doi: 10.3390/ijms25021075 (PMC10816867; doi:10.3390/ijms25021075)
Supplement: Supplementary file 1 [file ijms-25-01075-s001.zip]

Archive with 1 entries (1 files):
- ijms-2783762-supplementary.pdf
